# Supplementary material for: Dynamic Alterations in the Gut Microbiota of Collagen-Induced Arthritis Rats Following the Prolonged Administration of Total Glucosides of Paeony
Source: Front Cell Infect Microbiol. 2019 Jun 12;9:204. doi: 10.3389/fcimb.2019.00204 (PMC6581682; doi:10.3389/fcimb.2019.00204)
Supplement: Supplementary file 1 [file Data_Sheet_1.xlsx]

## Sheet: Raw data of rat body weight
Table S1 Raw data of rat body weight
Sample	Day0	Day28	Day56	Day84	Day112
Control1	175	405	506	567	609
Control2	172	419	536	623	670
Control3	176	379	478	527	553
Control4	164	408	528	602	646
Control5	164	393	501	548	585
Control6	170	385	492	568	602
Control7	184	413	551	619	675
Control8	172	364	466	521	560
Control9	182	382	485	543	583
C+LTGP1	168	344	418	452	484
C+LTGP2	171	370	457	495	520
C+LTGP3	165	377	460	507	551
C+LTGP4	168	408	506	535	583
C+LTGP5	185	437	550	651	686
C+LTGP6	177	446	558	620	650
C+LTGP7	171	431	566	613	662
C+LTGP8	169	342	384	438	441
C+LTGP9	172	405	509	590	647
C+MTGP1	174	469	566	622	663
C+MTGP2	170	427	523	564	589
C+MTGP3	190	381	443	471	514
C+MTGP4	165	421	510	584	620
C+MTGP5	178	357	425	470	520
C+MTGP6	181	360	379	445	449
C+MTGP7	165	390	483	556	566
C+MTGP8	183	382	489	541	570
C+MTGP9	173	411	513	580	615
C+HTGP1	165	397	457	413	310
C+HTGP2	166	386	446	404	300
C+HTGP3	158	370	440	395	285
C+HTGP4	175	477	505	486	377
C+HTGP5	176	475	502	383	380
C+HTGP6	176	390	462	412	305
C+HTGP7	178	394	420	363	356
C+HTGP8	179	435	482	470	354
C+HTGP9	172	427	472	425	311
CIA1	171	356	469	561	589
CIA2	189	308	391	446	485
CIA3	176	293	387	457	503
CIA4	167	305	422	501	551
CIA5	166	299	427	478	516
CIA6	163	320	417	479	513
CIA7	165	274	396	483	519
CIA8	180	390	541	638	658
CIA9	174	308	444	529	578
CIA10	166	277	382	427	462
CIA+LTGP1	182	248	333	399	436
CIA+LTGP2	182	340	439	517	578
CIA+LTGP3	184	316	427	519	580
CIA+LTGP4	186	336	410	448	452
CIA+LTGP5	177	323	417	456	490
CIA+LTGP6	168	315	388	467	514
CIA+LTGP7	162	329	414	486	529
CIA+LTGP8	173	302	379	443	470
CIA+LTGP9	179	387	438	560	619
CIA+LTGP10	170	232	306	384	405
CIA+MTGP1	167	325	458	523	512
CIA+MTGP2	185	279	380	425	442
CIA+MTGP3	162	330	420	466	483
CIA+MTGP4	180	287	375	402	409
CIA+MTGP5	183	326	427	513	547
CIA+MTGP6	159	271	328	392	396
CIA+MTGP7	168	258	325	370	398
CIA+MTGP8	173	300	420	469	484
CIA+MTGP9	170	272	373	421	463
CIA+MTGP10	167	318	434	538	560
CIA+HTGP1	175	271	282	305	245
CIA+HTGP2	176	294	361	386	333
CIA+HTGP3	174	330	346	368	301
CIA+HTGP4	175	274	286	308	223
CIA+HTGP5	161	282	310	332	271
CIA+HTGP6	168	280	301	321	284
CIA+HTGP7	172	256	256	295	258
CIA+HTGP8	175	343	351	375	300
CIA+HTGP9	169	355	329	292	267
CIA+HTGP10	169	350	420	452	380
CIA+TG1	166	274	386	436	473
CIA+TG2	176	339	441	493	530
CIA+TG3	180	298	398	441	480
CIA+TG4	172	316	415	462	500
CIA+TG5	165	314	409	448	487
CIA+TG6	176	287	397	469	505
CIA+TG7	177	313	412	469	509
CIA+TG8	163	288	373	438	482
CIA+TG9	171	247	357	407	450
CIA+TG10	161	423	522	569	607

## Sheet: Raw data for Figure 5
Table S2 Raw data for Figure 5
Sample	thymus index (%)	spleen index (%)
Control1	0.0395282	0.132581
Control2	0.0369459	0.116967
Control3	0.0446444	0.10773
Control4	0.0405592	0.118856
Control5	0.0323842	0.111715
Control6	0.0340129	0.130641
Control7	0.0337031	0.110824
Control8	0.0438749	0.107153
Control9	0.0309187	0.141265
C+LTGP1	0.0321982	0.127317
C+LTGP2	0.0346206	0.11573
C+LTGP3	0.0257596	0.123238
C+LTGP4	0.0256919	0.124374
C+LTGP5	0.028841	0.111384
C+LTGP6	0.0373343	0.125606
C+LTGP7	0.041021	0.114497
C+LTGP8	0.026561	0.114479
C+LTGP9	0.024641	0.13485
C+MTGP1	0.0288294	0.105803
C+MTGP2	0.0385475	0.106388
C+MTGP3	0.0323242	0.120734
C+MTGP4	0.0309278	0.17134
C+MTGP5	0.0357051	0.109872
C+MTGP6	0.0402927	0.138748
C+MTGP7	0.04415	0.0981165
C+MTGP8	0.029664	0.0973782
C+MTGP9	0.02959	0.180949
C+HTGP1	0.0636199	0.240656
C+HTGP2	0.0519091	0.200523
C+HTGP3	0.04725	0.215906
C+HTGP4	0.03734	0.191037
C+HTGP5	0.04272	0.191037
C+HTGP6	0.0684	0.275008
C+HTGP7	0.0361	0.272668
C+HTGP8	0.0713	0.193379
C+HTGP9	0.0724	0.191037
CIA1	0.0545887	0.173162
CIA2	0.0583272	0.141639
CIA3	0.0424483	0.166377
CIA4	0.0458459	0.148161
CIA5	0.0323315	0.129035
CIA6	0.0441304	0.153478
CIA7	0.0372343	0.164902
CIA8	0.063	0.107875
CIA9	0.031961	0.164902
CIA10	0.04	0.170218
CIA+LTGP1	0.0364213	0.135791
CIA+LTGP2	0.0308621	0.157625
CIA+LTGP3	0.0445286	0.146044
CIA+LTGP4	0.0373077	0.147118
CIA+LTGP5	0.0436111	0.122091
CIA+LTGP6	0.0258568	0.137701
CIA+LTGP7	0.046051	0.161655
CIA+LTGP8	0.027013	0.158743
CIA+LTGP9	0.04903	0.121724
CIA+LTGP10	0.02363	0.122117
CIA+MTGP1	0.0360352	0.144991
CIA+MTGP2	0.0313268	0.184956
CIA+MTGP3	0.0257258	0.194226
CIA+MTGP4	0.0297536	0.128645
CIA+MTGP5	0.0365987	0.18674
CIA+MTGP6	0.04039	0.163573
CIA+MTGP7	0.023086	0.142774
CIA+MTGP8	0.039882	0.218433
CIA+MTGP9	0.03269	0.136341
CIA+MTGP10	0.02339	0.136331
CIA+HTGP1	0.0327612	0.231549
CIA+HTGP2	0.0420596	0.203659
CIA+HTGP3	0.0572638	0.225896
CIA+HTGP4	0.0248805	0.213072
CIA+HTGP5	0.0460123	0.224387
CIA+HTGP6	0.065	0.257178
CIA+HTGP7	0.02829	0.210788
CIA+HTGP8	0.066	0.210788
CIA+HTGP9	0.02118	0.210788
CIA+HTGP10	0.0226	0.209014
CIA+TG1	0.0294766	0.113065
CIA+TG2	0.0350411	0.120041
CIA+TG3	0.0338501	0.105928
CIA+TG4	0.028627	0.102362
CIA+TG5	0.037219	0.147969
CIA+TG6	0.0363636	0.119907
CIA+TG7	0.0304452	0.152118
CIA+TG8	0.0294786	0.151011
CIA+TG9	0.035156	0.15667
CIA+TG10	0.0416344	0.0964291

## Sheet: Raw data for Figure 6
Table S3 Raw data for Figure 6
Sample	Histological score	Area-volume ratio of positive expression of VEGF (%)
Control1	0	0.128818
Control2	0	0.141634
Control3	0	0.243545
Control4	0	0.24162
Control5	0	0.245166
Control6	0	0.25345
Control7	0	0.271103
Control8	0	0.271103
Control9	0	0.0849098
C+LTGP1	0	0.29494
C+LTGP2	0	0.262503
C+LTGP3	0	0.171572
C+LTGP4	0	0.116471
C+LTGP5	0	0.294193
C+LTGP6	0	0.287136
C+LTGP7	0	0.0744319
C+LTGP8	0	0.319488
C+LTGP9	0	0.319488
C+MTGP1	0	0.206732
C+MTGP2	0	0.137764
C+MTGP3	0	0.228165
C+MTGP4	0	0.14425
C+MTGP5	0	0.371946
C+MTGP6	0	0.172054
C+MTGP7	0	0.292225
C+MTGP8	0	0.314826
C+MTGP9	0	0.0234045
C+HTGP1	0	0.497338
C+HTGP2	0	0.478084
C+HTGP3	0	0.116702
C+HTGP4	0	0.110408
C+HTGP5	0	0.117299
C+HTGP6	0	0.0555302
C+HTGP7	0	0.0948359
C+HTGP8	0	0.834258
C+HTGP9	0	0.0712407
CIA1	5	0.449516
CIA2	9	0.751655
CIA3	6	0.555917
CIA4	6	0.543527
CIA5	5	0.48163
CIA6	7	0.607168
CIA7	9	0.663792
CIA8	8	0.660666
CIA9	4	0.271358
CIA10	9	0.663792
CIA+LTGP1	3	0.158672
CIA+LTGP2	4	0.278731
CIA+LTGP3	3	0.158523
CIA+LTGP4	2	0.155399
CIA+LTGP5	4	0.288878
CIA+LTGP6	4	0.240697
CIA+LTGP7	2	0.113281
CIA+LTGP8	2	0.113281
CIA+LTGP9	4	0.313686
CIA+LTGP10	4	0.313686
CIA+MTGP1	2	0.121987
CIA+MTGP2	4	0.272374
CIA+MTGP3	3	0.22843
CIA+MTGP4	3	0.237592
CIA+MTGP5	3	0.208131
CIA+MTGP6	4	0.317344
CIA+MTGP7	2	0.126996
CIA+MTGP8	2	0.126996
CIA+MTGP9	4	0.334957
CIA+MTGP10	4	0.334957
CIA+HTGP1	4	0.321653
CIA+HTGP2	4	0.360196
CIA+HTGP3	2	0.136451
CIA+HTGP4	2	0.118905
CIA+HTGP5	3	0.248823
CIA+HTGP6	4	0.263991
CIA+HTGP7	1	0.0881475
CIA+HTGP8	1	0.0881505
CIA+HTGP9	4	0.395191
CIA+HTGP10	4	0.395191
CIA+TG1	4	0.277985
CIA+TG2	3	0.232347
CIA+TG3	3	0.217375
CIA+TG4	2	0.198997
CIA+TG5	4	0.284601
CIA+TG6	4	0.290743
CIA+TG7	2	0.165278
CIA+TG8	2	0.165278
CIA+TG9	4	0.290697
CIA+TG10	4	0.29931

## Sheet: Raw data for Figure 7
Table S4 Raw data for Figure 7
Sample	Th1 (%)	Th2 (%)	Th1/Th2	Th17 (%)	Treg (%)	Th17/Treg
Control1	0.25	0.27	0.925926	0.11	9.67	0.0113754
Control2	0.25	0.32	0.78125	0.15	9.08	0.0165198
Control3	0.21	0.22	0.954545	0.13	9.74	0.013347
Control4	0.19	0.27	0.703704	0.13	8.72	0.0149083
Control5	0.18	0.3	0.6	0.11	9.98	0.011022
Control6	0.22	0.24	0.916667	0.13	10.69	0.0121609
Control7	0.17	0.21	0.809524	0.12	10.56	0.0113636
Control8	0.18	0.3	0.6	0.13	10.67	0.0121837
Control9	0.24	0.23	1.04348	0.15	9.27	0.0161812
C+LTGP1	0.37	0.39	0.948718	0.28	8.96	0.03125
C+LTGP2	0.21	0.23	0.913043	0.16	8.54	0.0187354
C+LTGP3	0.35	0.42	0.833333	0.19	11.6	0.0163793
C+LTGP4	0.32	0.36	0.888889	0.18	9.37	0.0192102
C+LTGP5	0.24	0.28	0.857143	0.21	11.39	0.0184372
C+LTGP6	0.26	0.28	0.928571	0.28	9.67	0.0289555
C+LTGP7	0.23	0.26	0.884615	0.21	9.63	0.0218069
C+LTGP8	0.27	0.32	0.84375	0.24	10.87	0.0220791
C+LTGP9	0.25	0.28	0.892857	0.23	8.8	0.0261364
C+MTGP1	0.24	0.26	0.923077	0.24	12.59	0.0190627
C+MTGP2	0.13	0.27	0.481481	0.27	11.5	0.0234783
C+MTGP3	0.12	0.18	0.666667	0.23	12.84	0.0179128
C+MTGP4	0.16	0.25	0.64	0.25	10.85	0.0230415
C+MTGP5	0.2	0.24	0.833333	0.3	10.93	0.0274474
C+MTGP6	0.25	0.28	0.892857	0.21	11.89	0.0176619
C+MTGP7	0.13	0.17	0.764706	0.23	11.31	0.020336
C+MTGP8	0.25	0.3	0.833333	0.3	12.79	0.0234558
C+MTGP9	0.09	0.17	0.529412	0.22	10.59	0.0207743
C+HTGP1	0.16	0.18	0.888889	0.11	11.43	0.0096238
C+HTGP2	0.14	0.2	0.7	0.12	11.04	0.0108696
C+HTGP3	0.09	0.17	0.529412	0.08	10.18	0.00785855
C+HTGP4	0.17	0.19	0.894737	0.09	11.43	0.00787402
C+HTGP5	0.14	0.18	0.777778	0.11	9.04	0.0121681
C+HTGP6	0.08	0.21	0.380952	0.11	10.18	0.0108055
C+HTGP7	0.09	0.17	0.529412	0.12	8.81	0.0136209
C+HTGP8	0.09	0.17	0.529412	0.08	10.55	0.00758294
C+HTGP9	0.21	0.22	0.954545	0.08	12.29	0.00650936
CIA1	1.7	0.23	7.3913	0.27	7.75	0.0348387
CIA2	1.35	0.15	9	0.26	7.31	0.0355677
CIA3	1.21	0.25	4.84	0.28	7.95	0.0352201
CIA4	1.37	0.23	5.95652	0.26	7.28	0.0357143
CIA5	1.64	0.28	5.85714	0.28	7.51	0.0372836
CIA6	1.7	0.22	7.72727	0.28	7.1	0.0394366
CIA7	1.45	0.16	9.0625	0.31	8.2	0.0378049
CIA8	1.38	0.18	7.66667	0.24	7.44	0.0322581
CIA9	1.47	0.16	9.1875	0.26	7.15	0.0363636
CIA10	1.12	0.15	7.46667	0.25	7.99	0.0312891
CIA+LTGP1	0.27	0.37	0.72973	0.11	9.28	0.0118534
CIA+LTGP2	0.24	0.41	0.585366	0.13	9.04	0.0143805
CIA+LTGP3	0.34	0.38	0.894737	0.13	9.55	0.0136126
CIA+LTGP4	0.31	0.34	0.911765	0.17	9.16	0.018559
CIA+LTGP5	0.27	0.39	0.692308	0.15	9.39	0.0159744
CIA+LTGP6	0.26	0.32	0.8125	0.11	10.23	0.0107527
CIA+LTGP7	0.25	0.32	0.78125	0.15	10.42	0.0143954
CIA+LTGP8	0.32	0.35	0.914286	0.13	9.06	0.0143488
CIA+LTGP9	0.33	0.41	0.804878	0.17	10.34	0.016441
CIA+LTGP10	0.23	0.31	0.741935	0.16	8.73	0.0183276
CIA+MTGP1	0.22	0.31	0.709677	0.15	9.05	0.0165746
CIA+MTGP2	0.15	0.23	0.652174	0.14	9.46	0.0147992
CIA+MTGP3	0.23	0.38	0.605263	0.17	10.79	0.0157553
CIA+MTGP4	0.27	0.34	0.794118	0.11	10.19	0.0107949
CIA+MTGP5	0.16	0.25	0.64	0.14	9.09	0.0154015
CIA+MTGP6	0.24	0.32	0.75	0.12	9.35	0.0128342
CIA+MTGP7	0.22	0.26	0.846154	0.15	9.19	0.0163221
CIA+MTGP8	0.3	0.41	0.731707	0.1	8.36	0.0119617
CIA+MTGP9	0.18	0.24	0.75	0.14	9.59	0.0145985
CIA+MTGP10	0.15	0.24	0.625	0.18	10.83	0.0166205
CIA+HTGP1	3.71	0.56	6.625	0.12	8.32	0.0144231
CIA+HTGP2	3.35	0.4	8.375	0.14	8.91	0.0157127
CIA+HTGP3	3.56	0.3	11.8667	0.12	9.85	0.0121827
CIA+HTGP4	3.18	0.32	9.9375	0.15	9.93	0.0151057
CIA+HTGP5	3.28	0.39	8.41026	0.13	9.8	0.0132653
CIA+HTGP6	3.6	0.3	12	0.15	10.62	0.0141243
CIA+HTGP7	3.59	0.3	11.9667	0.11	10.98	0.0100182
CIA+HTGP8	2.7	0.3	9	0.16	8.74	0.0183066
CIA+HTGP9	3.6	0.73	4.93151	0.11	8.14	0.0135135
CIA+HTGP10	3.59	0.32	11.2188	0.11	8.31	0.0132371
CIA+TG1	0.25	0.32	0.78125	0.13	8.99	0.0144605
CIA+TG2	0.3	0.32	0.9375	0.15	8.82	0.0170068
CIA+TG3	0.27	0.34	0.794118	0.14	9.87	0.0141844
CIA+TG4	0.28	0.37	0.756757	0.14	9.54	0.0146751
CIA+TG5	0.27	0.29	0.931034	0.16	10.13	0.0157947
CIA+TG6	0.28	0.3	0.933333	0.15	9.58	0.0156576
CIA+TG7	0.22	0.25	0.88	0.1	9.16	0.010917
CIA+TG8	0.24	0.29	0.827586	0.12	9.18	0.0130719
CIA+TG9	0.3	0.36	0.833333	0.18	10.08	0.0178571
CIA+TG10	0.23	0.26	0.884615	0.13	8.75	0.0148571

## Sheet: Raw data for Figure 8
Table S5 Raw data for Figure 8
Sample	sIgA (mg/g)	IFN-γ(ng/g)
Control1	0.0337959	0.293341
Control2	0.0108479	0.628426
Control3	0.0217222	0.251614
Control4	0.029693	0.647049
Control5	0.0100193	0.907865
Control6	0.0149986	0.271474
Control7	0.00840887	0.203745
Control8	0.00162438	1.08046
Control9	0.023698	0.21568
C+LTGP1	0.0170617	0.639559
C+LTGP2	0.0310203	1.27053
C+LTGP3	0.00663582	0.37543
C+LTGP4	0.00798001	0.58511
C+LTGP5	0.00729517	1.20711
C+LTGP6	0.0263937	1.04006
C+LTGP7	0.0247174	1.58635
C+LTGP8	0.0101003	0.755889
C+LTGP9	0.00629966	0.216662
C+MTGP1	0.0219883	0.69906
C+MTGP2	0.0102636	1.05033
C+MTGP3	0.0101003	1.92996
C+MTGP4	0.026243	2.00578
C+MTGP5	0.0293673	0.398831
C+MTGP6	0.0310203	2.063
C+MTGP7	0.0111044	0.322214
C+MTGP8	0.0336932	0.836172
C+MTGP9	0.00633174	2.9151
C+HTGP1	0.0219883	1.5812
C+HTGP2	0.026243	0.662195
C+HTGP3	0.0182174	0.491348
C+HTGP4	0.016869	0.140769
C+HTGP5	0.016869	0.140769
C+HTGP6	0.035879	2.91644
C+HTGP7	0.016869	0.140769
C+HTGP8	0.016869	0.140769
C+HTGP9	0.0295425	1.98997
CIA1	0.400147	1.52388
CIA2	0.438659	1.822
CIA3	0.57462	1.48758
CIA4	0.663557	3.24004
CIA5	0.28288	2.45944
CIA6	0.492106	1.48104
CIA7	0.310477	1.4551
CIA8	0.196154	2.50191
CIA9	0.181153	1.68921
CIA10	0.412641	3.25294
CIA+LTGP1	0.137537	1.40104
CIA+LTGP2	0.170678	0.965142
CIA+LTGP3	0.123012	1.57098
CIA+LTGP4	0.153391	1.70758
CIA+LTGP5	0.158989	2.1256
CIA+LTGP6	0.127712	1.16238
CIA+LTGP7	0.147952	1.07641
CIA+LTGP8	0.142669	1.15458
CIA+LTGP9	0.122015	2.61599
CIA+LTGP10	0.16847	1.10817
CIA+MTGP1	0.302644	2.12138
CIA+MTGP2	0.118449	2.32165
CIA+MTGP3	0.132552	2.38065
CIA+MTGP4	0.158989	3.36232
CIA+MTGP5	0.181153	1.75125
CIA+MTGP6	0.32153	3.04359
CIA+MTGP7	0.173098	3.10435
CIA+MTGP8	0.0505402	1.76423
CIA+MTGP9	0.349978	2.15688
CIA+MTGP10	0.194516	3.82969
CIA+HTGP1	0.248245	1.65056
CIA+HTGP2	0.210989	1.37299
CIA+HTGP3	0.127712	1.71119
CIA+HTGP4	0.153391	1.66823
CIA+HTGP5	0.132552	1.58562
CIA+HTGP6	0.129023	1.43178
CIA+HTGP7	0.130808	2.04549
CIA+HTGP8	0.351376	1.89021
CIA+HTGP9	0.130823	1.30977
CIA+HTGP10	0.130859	1.34159
CIA+TG1	0.0882611	1.504
CIA+TG2	0.0435784	1.38852
CIA+TG3	0.0926411	1.17624
CIA+TG4	0.0701528	0.953017
CIA+TG5	0.0313583	1.65056
CIA+TG6	0.0607137	1.30607
CIA+TG7	0.0783244	0.926699
CIA+TG8	0.0607137	0.89783
CIA+TG9	0.0402574	1.07527
CIA+TG10	0.0864834	1.84337
